# Supplementary material for: Comparative Effectiveness of Bevacizumab versus Cetuximab in Metastatic Colorectal Cancer Patients without Primary Tumor Resection
Source: Cancers (Basel). 2022 Apr 24;14(9):2118. doi: 10.3390/cancers14092118 (PMC9104998; doi:10.3390/cancers14092118)
Supplement: Supplementary file 1 [file cancers-14-02118-s001.zip]

Archive with 1 entries (1 files):
- cancers-1695322-supplementary.pdf
